# Supplementary material for: Fascin-1 Promotes Cell Metastasis through Epithelial–Mesenchymal Transition in Canine Mammary Tumor Cell Lines
Source: Vet Sci. 2024 May 25;11(6):238. doi: 10.3390/vetsci11060238 (PMC11209228; doi:10.3390/vetsci11060238)
Supplement: Supplementary file 1 [file vetsci-11-00238-s001.zip]

Archive with 7 entries (6 files):
- Supplementary material.pdf
- Westernblot_full L/
- Westernblot_full L/Figure 1.pptx
- Westernblot_full L/Figure 10.pptx
- Westernblot_full L/Figure 2.pptx
- Westernblot_full L/Figure 8.pptx
- Westernblot_full L/Figure 9.pptx
